# Supplementary material for: Identification of a factor controlling lysosomal homeostasis using a novel lysosomal trafficking probe
Source: Sci Rep. 2019 Aug 12;9:11635. doi: 10.1038/s41598-019-48131-2 (PMC6690932; doi:10.1038/s41598-019-48131-2)
Supplement: Supplementary file 2 — Table S1 [file 41598_2019_48131_MOESM2_ESM.xlsx]

## Sheet: results
Supplemental information
Results of drug screening : High toxicity or high auto-fluorescence compounds are shaded.
No.	Category	Compaund	Distributor	Product No.	Lot No.	Ratio of RED/GREEN
1	blank	none (DMSO)				1
2	antitumor (thymidylate synthetase)	5-FU	WAKO	068-01401	CEJ0577	0.709677
3	antitumor (aminopeptidase B)	Bestatin	CAYMAN	70520	0428466-53	0.580645
4	antitumor (DNA)	Bleomycin sulfate	ALEXIS	630-107-M010	L17453	0.967742
5	antitumor (DNA)	Cisplatin	LKT	508-36941	991220	0.967742
6	antitumor (DHFR)	Methotrexate	WAKO	139-13571	CEM7065	1.29032
7	antitumor (DNA)	Mitomycin C	WAKO	134-07911	KLE3843	1.03226
8	antitumor (tubulin)	Vinblastine sulfate	WAKO	221-00751	TLJ5274	1.29032
9	antitumor (tubulin)	Paclitaxel	WAKO	169-18616	PDE5344	1.19355
10	antitumor (AR)	Flutamide	LKT	F4680	23926603	0.967742
11	antitumor (DNA)	Daunorubicin, HCl	Calbio Chem	251800	D00068821	0.612903
12	antitumor (DNA)	Doxorubicin, HCl	WAKO	040-21521	KLF2780	1.03226
13	antitumor (ER)	Tamoxifen, citrate	WAKO	205-14363	CKN7373	1
14	antitumor (RNA)	Actinomycin D	WAKO	013-13421	AWM1052	1.19355
15	antitumor (topo I)	Camptothecin	WAKO	038-18191	SDP6033	1.22581
16	antitumor (topo I/II)	Aclarubicin	Calbio Chem	112270	B39893	1.25806
17	antitumor (topo II)	Etoposide (VP-16)	WAKO	057-05853	CEH0029	1.16129
18	actin filament	Cytochalasin D	WAKO	037-17561	PDF4165	0.870968
19	adenylcyclase	2',5'-dideoxyadenosine	ALEXIS	480-049-M005	L23321	1
20	AKT	AKT inhibitor	Calbio Chem	124005	D00171132	1.03226
21	AKT	NL-71-101	Calbio Chem	487940	B62773	1.06452
22	Bcr-Abl	AG957	ALEXIS	270-225-M001	L21795	1
23	CAMKII	KN93	WAKO	115-00641	PDP1255	0.903226
24	caspase	Z-VAD-FMK	Peptide Institute	3188-V	631113	1
25	CDC2	Kenpaullone	ALEXIS	270-274-M001	L11503	1.4
26	CDK2	Purvalanol A	SIGMA	P4484	SLBJ4683V	1.15
27	CDK4	3-ATA	ALEXIS	350-273-M001	L7129	1.45
28	CDKs	Olomoucine	WAKO	157-01901	KLJ4912	0.9
29	CKII	TBB	Calbio Chem	218697	D00098779	1
30	COX-1	Sulindac sulfide	ICN	591-18431	7739A	1.05
31	COX-1	Valeryl salicylate	CAYMAN	70670	16728-109899	1
32	COX-2	NS-398	WAKO	144-07331	LTK2803	1.05
33	COX	Sodium salicylate	WAKO	191-03142	CEJ1875	1.05
34	cyclicphosphodiesterase	Theophylline	WAKO	209-09932	EWP0425	1.05
35	DNA methyltransferase	Azacytidine	WAKO	016-16711	CEM7848	1.35
36	DNA polymerase	Aphidicolin	WAKO	011-09811	PDE5038	1.15
37	EGFR	AG1478	Calbio Chem	521-45441	D00066535	1.15
38	EGFR, topoII	Genistein	WAKO	546-00171	VGH0171	1.1
39	farnesyltransferase	Manumycin A	CAYMAN	10010497	0464860-1	1
40	farnesyltransferase	FTI-276	WAKO	062-04221	LDH7068	1.05
41	Flk-1	SU1498	Calbio Chem	506-97801	D00052310	1.05
42	geranylgeranyltransferase I	GGTI-286	Calbio Chem	345878	D00165150	1.1
43	GR	Dexamethasone	WAKO	047-18863	SDR5314	1.1
44	GSK-3	GSK-3 inhibitor II	Calbio Chem	361541	D00063628	1.2
45	HDAC	Scriptaid	LKT	S1069	23930104	0.6
46	HDAC	Trichostatin A	WAKO	203-17561	LAH1693	0.65
47	HER2 (erbB2/neu), EGFR	AG825	Calbio Chem	121765	D00109436	1.1
48	protein synthesis	Cycloheximide	WAKO	036-18371	CEE3479	1.8
49	HMG-CoA reductase	Lovastatin	WAKO	125-04581	KLG1452	1.1
50	HSP90	Radicicol	Calbio Chem	553400	D00139533	0.866667
51	HSP90	17-AAG	WAKO	012-20101	WEF2008	0.866667
52	IGF-1R	AG1024	ENZO	270-217-M001	L20119A	1
53	iNOS	1400W, HCl	WAKO	232-01681	108071-124704	1
54	iNOS	AMT, HCl	WAKO	019-16321	WTP7446	1
55	Jak-2	AG490	WAKO	013-17181	WKR3022	1.06667
56	Jak-2	Cucurbitacin I	Calbio Chem	238590	D00155973	1.46667
57	JNK	SP600125	CAYMAN	10010466	0461571-8	1
58	lck (p56), TYK	Damnacanthal	Calbio Chem	251650	D00163365	1.26667
59	MEK	PD 98059	WAKO	169-19211	CTR5948	1.06667
60	MEK	U0126	WAKO	211-01051	WKG6777	1.06667
61	methionine aminopeptidase	Fumagillin	WAKO	065-04071	STQ7684	1
62	MMP	GM 6001	Calbio Chem	364205	D00166728	1
63	NF-kB	N-Acetyl-L-cysteine	WAKO	017-05131	CEE3065	1.06667
64	NOS	Aminoguanidine, HCl	WAKO	328-26432	KLE0810	1
65	NOS	L-NMMA	WAKO	138-11221	TCE7758	1.06667
66	p38 (MAPK)	PD169316	Calbio Chem	513030	B37255	1.2
67	p38 (MAPK)	SB 203580	WAKO	199-16551	WEL3141	1.2
68	p70 S6K	Rapamycin	LKT	R0161	2598819	1.2
69	PARP	NU1025	ALEXIS	270-370-M001	L16964	1.06667
70	PARP-1	Benzamide	WAKO	025-00672	CEL1346	1.13333
71	PC-PLC	D609	Calbio Chem	251400	B36032	0.933333
72	PDE	IBMX	WAKO	095-03413	CEH0240	1.06667
73	PDE (cAMP)	Ro-20-1724	Calbio Chem	557502	B59579	1.13333
74	PDE (cGMP)	Zaprinast	WAKO	268-01561	SEG7286	1.06667
75	PDGFR	AG1296	WAKO	016-20121	CEH0136	1.06667
76	PI3K	LY294002	WAKO	129-04861	WKG6995	1
77	PI3K	Wortmannin	ENZO	350-020-M001	L24089/a	1.06667
78	PKA	H-89, HCl	LKT	H0003	2597061	0.733333
79	PKC	Bisindolymaleimide I, HCl	WAKO	079-03811	AWQ5209	0.333333
80	PKC, PKA	H-7	Sigma	I 6891	063K5016	1.2
81	PKC, PKA, PKG, MLCK	Staurosporine	WAKO	197-10251	CTP7101	2.06667
82	PLA2	cPLA2inhibitor	Calbio Chem	525143	D00159609	1.53333
83	PLA2	OBAA	TOCRIS	532-43331	2A/93/94	1.06667
84	PP2A	Cantharidin	Calbio Chem	535-72991	B60874	0.866667
85	PP2A	Cytostatin	IMC	10664	6	0.933333
86	PP2B/cyclophilin	Cyclosporin A	WAKO	031-18963	ASQ7986	0.8
87	PP2B/FKBP	FK-506	WAKO	380-008-M001	LAF3921	1.06667
88	proteasome	MG-132	Peptide Institute	3175-v	590213	0.466667
89	proteasome	Lactacystin	Peptide Institute	4368-v	620603	0.6
90	ribonucleotide reductase	Hydroxyurea	WAKO	085-06653	LDK1264	1
91	ROCK	HA1077	MP Biomedicals	158939	7995J	1.13333
92	ROCK	Y27632	WAKO	257-00511	CTF5082	1.2
93	Src, Fyn, Lck	PP1 (analog)	CAYMAN	10954	0455409-8	1.06667
94	Src, Fyn, Lck	PP-H	ALEXIS	430-080-M010	L03044	####
95	tubulin depolymerization	Nocodazole	LKT	552-64811	23926304	1.06667
96	tyr phosphatase (PTP)	Dephostatin	ALEXIS	270-169-M001	L24364	1.06667
97	blank	none (DMSO)				1
98	p53	Pifithrin-a (cyclic)	Calbio Chem	508-43391	B60824	1.08
99	p53 activator	PRIMA-1	ALEXIS	270-310-M001	L10781	1
100	5α-reductase	Finasteride	LKT	F3354	239225221	1.04
101	aromatase	Aminoglutethimide	MPB	153645	6145F	1
102	aromatase	Formestane	LKT	F5769	23921804	0.88
103	progesterone receptor	Mifepristone	TOCRIS	576-77361	1A/71494	0.96
104	acetyl-CoA carboxylase (ACC)	TOFA	Calbio Chem	613450	B58486	1.08
105	aminopeptidase A	Amastatin	ALEXIS	260-003-M001	L00600	0.96
106	aminopeptidase M	Actinonin	ALEXIS	260-128-M005	L06456	1
107	F1-ATPase	Oligomycin	WAKO	159-02181	CEG1727	0.84
108	V-ATPase	Bafilomycin A1	WAKO	029-11643	YPH8378	0.44
109	Bcl-2	HA 14-1	Calbio Chem	371971	B36415	0.96
110	Bcl-XL	BH3I-1	ALEXIS	430-122-M005	L14467/a	1
111	Burton's tyrosine kinase(BTK)	LFM-A13	Calbio Chem	435300	B67711	1
112	Burton's tyrosine kinase(BTK)	Terreic acid	TOCRIS	557-75851	1A/64980	1
113	calpain	E-64d	Calbio Chem	504-40711	B69606	0.88
114	calpain, cathepsin B, L	ALLN	MPB	598-00131	7083B	0.64
115	cathepsin B	CA-074	Peptide Institute	337-43221	540230	1
116	cathepsin D	Pepstatin A	WAKO	161-22064	EWH6184	1
117	cathepsin G	Z-GLF-CMK	SIGMA	C9984	122K1381	1.08
118	CCR2	RS 102895	TOCRIS	2089	1A/69949	0.88
119	CCR3	SB 328437	Calbio Chem	559406	B38883	1
120	CXCR2	SB 225002	Calbio Chem	506-43951	B26416	1
121	CXCR4	AMD3100 octahydrochloride	SIGMA	A5602	046K4613	1.08
122	Cdc25	NSC95397	TOCRIS	1547	1A/67872	0.68
123	Cdc25A	SC-αασ9	SIGMA	S2938	81K4610	####
124	Na channel	Amiloride	Calbio Chem	535-79211	B70676	1
125	Na channel	Lidocaine	WAKO	120-02691	LTM0644	1.08
126	Na ionophore	Monensin	Calbio Chem	530-80371	B56050	0.88
127	Na/K ATPase	Ouabain	ChromaDex, Inc.	ASB-00019365-010	19365-AY01	1.56
128	Na/K/Mg ATPase	Sanguinarine	ChromaDex, Inc.	ASB-00019050-010	19050-202	0.44
129	K channel	Glibenclamide	WAKO	078-03881	DPR1692	1.04
130	K channel	Dequalinium	SIGMA	D3768	094k1564	0.88
131	K channel opener	Diazoxide	SIGMA	D9035	045K1513	1.04
132	K ionophore	Valinomycin	WAKO	228-01121	CEF2622	1.24
133	K ionophore	Nigericin	LKT	N3225	23930006	1.28
134	Ca channel	Diltiazem	WAKO	047-20311	EWM2717	1.04
135	Ca channel	Nifedipine	MPB	591-08203	3970H	1.08
136	Ca channel, MDR	Verapamil	WAKO	222-00781	EWH6262	0.92
137	MDR	PGP-4008	ALEXIS	270-290-M002	L12477	1.04
138	BCRP	Fumitremorgin C	ALEXIS	350-127-C250	L15551	1.12
139	Ca ionophore	A23187	WAKO	019-20111	CEH0092	1.76
140	Ca ionophore	Ionomycin	Calbio Chem	506-42231	B69168	####
141	Ca-ATPase	Thapsigargin	WAKO	549-00301	INN0301	1.4
142	Ca-ATPase	t-Butylhydroquinone (BHQ)	WAKO	027-07212	LTM0590	1.16
143	Cl channel	N-phenylanthranilic acid	WAKO	164-01331	CEK1799	1
144	Cl channel	DIDS	MPB	592-03711	2640F	0.956522
145	Chk 1	SB 218078	Calbio Chem	559402	B69429	2.08696
146	Chk 1, 2	Debromohymenialdisine (DBH)	ALEXIS	350-290-C100	L11559	1.08696
147	mitochondrial complex I	Rotenone	MPB	599-10811	1730J	1.08696
148	mitochondrial complex III	Antimycin A1	MPB	591-01221	1210J	0.956522
149	CRM1	Leptomycin B*	Dr. Yoshida (RIKEN)			1.6087
150	DAG kinase	R59022	SIGMA	D5919	124K1492	1.04348
151	DAG kinase	Dioctanoylglycol	TOCRIS	538-43171	1*A/39820	1.04348
152	DAG lipase	RHC80267	MPB	159011	3183J	1
153	DAG acyltransferase (DGAT)	Xanthohumol	ALEXIS	572-72961	L08416	0.869565
154	fatty acid synthase (FAS)	C75	ALEXIS	270-286-M001	L10677	1
155	FAS	Cerulenin	WAKO	031-18181	CER1961	1.17391
156	glycosylation	Tunicamycin	WAKO	202-08241	EWG5470	0.913043
157	glucosidase I, II	Deoxynojirimycin	Calbio Chem	260684	B60437	1
158	a-mannosidase	Swainsonine	WAKO	198-10281	ASR7892	1.04348
159	guanylate cyclase	LY 83583	WAKO	128-04691	CEPO425	####
160	guanylate cyclase	ODQ	WAKO	153-01981	SDL3505	1.13043
161	HAT	Anacardic acid	ALEXIS	270-381-M005	L14129	1.08696
162	HIF	Chetomin	ALEXIS	350-128-M001	L14721	####
163	HIF-1a hydroxylase	Dimethyloxalylglycine	CAYMAN	71210	146121-151880	1.17391
164	kinesin Eg5	HR22C16	Calbio Chem	558-82731	B71319	####
165	kinesin Eg5	Monastrol	ALEXIS	430-094-M001	L12573	1
166	lipoxygenase	Nordihydroguaiaretic acid (NDGA)	MPB	592-08451	7323H	1.04348
167	12, 15-lipoxygenase	ETYA	CAYMAN	90120	131028-155180	1.04348
168	12-lipoxygenase	Baicalein	WAKO	027-07751	LTJ4210	1.08696
169	Mdm2	Nutlin-3	CAYMAN	10004372	10004372	1.17391
170	Mdm2	MDM2 inhibitor	Calbio Chem	444145	B70049	0.869565
171	monoamine oxidase	Phenelzine	USP	1517006	G	1.04348
172	monoamine oxdase B	Deprenyl	MPB	151469	R22027	1.13043
173	mitochondrial permeability transition pore (MPTP)	Decylubiquinone	MPB	195041	L13043	0.956522
174	MPTP	Ro 5-4864	SIGMA	C5174	044K4067	1.17391
175	MPTP opener	Lonidamine	SIGMA	L4900	095K4022	1.04348
176	myosin light chain kinase	ML-7	Calbio Chem	503-42501	B69292	1.04348
177	O6-methylguanine-DNA methyltransferase (MGMT)	Benzylguanine	ALEXIS	480-019-M010	L07236	0.869565
178	ornithine decarboxylase (ODC)	DFMO	Calbio Chem	507-28081	B65802	1.04348
179	PKG	KT 5823	WAKO	118-00594	HCE9754	1.04348
180	PKG	Rp-8-CPT-cGMPS	ALEXIS	480-087-M001	L01929	0.956522
181	PPAR-a	MK 886	WAKO	130-13001	SDQ4985	1.13043
182	PPAR-a activator	Clofibrate	WAKO	039-10603	EWN0811	1.04348
183	PPAR-g	BADGE	TOCRIS	1326	2AI65024	1
184	PPAR-g activator	Troglitazone	Calbio Chem	571-71691	B69840	1
185	reverse transcriptase	AZT	WAKO	015-14704	KSF7596	1.04348
186	reverse transcriptase	Nalidixic acid	SIGMA	N4382	033K53291	1
187	RNA polymerase	a-Amanitin	Calbio Chem	532-71781	B71092	1.13043
188	telomerase	MST-312	Calbio Chem	581011	B54248	1.08696
189	telomerase	b-Rubromycin	ALEXIS	380-067-M001	L06002	0.608696
190	TGF-b receptor	SB 431542	TOCRIS	584-77601	2A/69518	1
191	spermidine/spermine N1-acetyltransferase (SSAT) activator	N1,N12-Diethylspermine (BESpm)	MPB	592-28471	4136E	1.04348
192	sphingosine N-acyltransferase	Fumonisin B1	WAKO	060-03563	CEN0737	0.956522
193	blank	none (DMSO)				1
194	AK	ABT-702	Calbio Chem	116890	B72611	####
195	AKT	Akt Inhibitor IV	Calbio Chem	124011	D00139927	0.318182
196	AKT	Akt Inhibitor VIII, Isozyme-Selective, Akti-1/2	Calbio Chem	124018	D00140204	1.86364
197	AKT	Akt Inhibitor XI	Calbio Chem	124028	B74575-1	1
198	AMPK	compound C	Calbio Chem	171260	D00164804	0.863636
199	ATM	ATM/ATR kinase inhibitor	Calbio Chem	118501	D00005933	1.40909
200	ATM	ATM kinase inhibitor	Calbio Chem	118500	D00083380	1.04545
201	Aurora	Aurora kinase/cdk inhibitor	Calbio Chem	189406	B73957	2.09091
202	Aurora	Aurora kinase inhibitor II	Calbio Chem	189404	D00114846	1.04545
203	Aurora	Aurora kinase inhibitor III	Calbio Chem	189405	D00112287	1.18182
204	Bcr-abl	AG957	Calbio Chem	121761	B51288	1
205	BTK	LFM-A13	Calbio Chem	435300	D60755	1.09091
206	BTK	Terreic acid	TOCRIS	557-75851	1A/119567	1.04545
207	CAMKII	KN-93	WAKO	115-00641	WEF3943	1.18182
208	CAMKII	KN-62	WAKO	118-00631	STQ5292	1.54545
209	CAMKII	Lavendustin C	Calbio Chem	234450	D00004682	1.04545
210	CDK	Kenpaullone	Calbio Chem	422000	D00081095	2
211	CDK	purvalanol A	Sigma	P4484	SLBJ4683v	2.13636
212	CDK	Olomoucine	WAKO	157-01901	KLJ4912	1.04545
213	CDK	Alsterpaullone, 2-cyanoethyl	Calbio Chem	126871	D00173511	3.18182
214	CDK	Cdk1/2 inhibitor III	Calbio Chem	217714	D00168307	1.68182
215	CDK	Cdk2/9 inhibitor	Calbio Chem	238806	B72496	1.40909
216	CDK	NU6102	Calbio Chem	217713	D00135970	0.954545
217	CDK	Cdk4 inhibitor	Calbio Chem	219476	D00170408	2.09091
218	CDK	NSC625987	TOCRIS	2152	1A/72382	1.04545
219	Chk	SB218078	Calbio Chem	559402	D00158124	2.18182
220	Chk	isogranulatimide	Calbio Chem	371957	D00104610	0.863636
221	Chk	Chk2 inhibitor	Calbio Chem	220485	D00138522	1.18182
222	Chk	Chk2 inhibitor II	Calbio Chem	220486	D00154856	1.09091
223	CK	Ellagic acid	Calbio Chem	324683	B75390	1
224	CK	TBB	Calbio Chem	218697	B55451	1.04545
225	CK	DMAT	Calbio Chem	218699	B74984	1.22727
226	CK	D4476	Calbio Chem	218696	D00162605	1.09091
227	Clk	TG003	Calbio Chem	219479	B59866-2	1.18182
228	DGK	Diacylglycerol kinase inhibitor II	Calbio Chem	266788	B75901-1	1
229	DNA-PK	IC60211	SantaCruz	sc-221562	G1610	1
230	eEF2	TX-1918	Calbio Chem	655203	B55445-1	0.636364
231	EGFR	BPIQ-Ⅱ	SCB	221375	L1010	1.09091
232	EGFR	AG1478	Calbio Chem	521-45441	D00066535	1
233	EGFR	AG490	ALEXIS	270-168-M005	L03319/C	1.04545
234	FGFR	SU4984	ALEXIS	270-330-M001	L16550	1
235	FGFR	SU5402	Calbio Chem	572630	D00133865	1.18182
236	Flt-3	Flt-3 Inhibitor	Calbio Chem	343020	B72516	0.954545
237	Fms	cFMS Receptor Tyrosine Kinase Inhibitor	Calbio Chem	344036	D00158434	0.875
238	Fyn	SU6656	Calbio Chem	572635	D00151040	2.5
239	GSK	GSK-3 inhibitor IX	Calbio Chem	361550	D00085445	####
240	GSK	1-Azakenpaullone	Calbio Chem	191500	D00165420	1
241	GSK	indirubin-3'-monoxime	Calbio Chem	402085	B71022-2	0.1875
242	HER2	AG825	Calbio Chem	121765	D00077139	0.9375
243	IGF-IR	AG1024	Calbio Chem	121767	D00077325	1.0625
244	IGF-IR	AGL 2263	Calbio Chem	121850	B72957	0.9375
245	IKK	BMS-345541	Calbio Chem	401480	D00109397	1.75
246	IKK	IKK-2 inhibitor VI	Calbio Chem	401483	D00023770	1.3125
247	IRAK	IRAK-1/4 inhibitor	Calbio Chem	407601	B73764	1.125
248	Jak	JAK Inhibitor I	Calbio Chem	420099	D00108243	1.3125
249	Jak	JAK3 Inhibitor VI	Calbio Chem	420126	D00006068	0.3125
250	JNK	SP600125	TOCRIS	576-36101	6B/57186	0.9375
251	JNK	JNK inhibitor VIII	Calbio Chem	420135	D00005895	0.875
252	Lck	Damnacanthal	Calbio Chem	251650	D00034467	1.0625
253	Lck	PP2	Calbio Chem	529573	D00106870	1.0625
254	MAPK	ERK inhibitor II	Calbio Chem	328007	D00009748	0.9375
255	MEK	PD98059	WAKO	169-19211	CEF2405	0.9375
256	MEK	U-0126	WAKO	211-01051	SDF0079	0.9375
257	MEK	MEK inhibitor I	Calbio Chem	444937	D00171598	0.75
258	Met	SU11274	Calbio Chem	448101	D00105588	####
259	MLCK	ML-7	Calbio Chem	475880	D00106551	0.9375
260	p38	SB202190	Calbio Chem	559393	D00144045	1.0625
261	p38	SB239063	Calbio Chem	559404	D00169641	1
262	PDGFR	AG1296	WAKO	016-20121	CEH0136	0.875
263	PDGFR	SU11652	Calbio Chem	572660	D00147166	3.125
264	PDGFR	PDGF receptor tyrosine kinase inhibitor V	Calbio Chem	521234	D00155989	1
265	PDGFR	PDGF receptor tyrosine kinase inhibitor IV	Calbio Chem	521233	D00122716	1.125
266	PI3K	LY-294002	CAYMAN	70920	0432983-23	0.875
267	PI3K	Wortmannin	Calbio Chem	681675	D00167633	0.9375
268	PKA	H-89	LKT	H0003	2597061	0.8125
269	PKA	4-cyano-3-methylisoquinoline	Calbio Chem	238900	D00152026	1.0625
270	PKC	Bisindolymaleimide I, HCl	Calbio Chem	203291	D00161187	0.3125
271	PKC	Go7874	Calbio Chem	365252	D00140541	0.9375
272	PKG	Rp-8-CPT-cGMPS	Enzo	BML-CN206-0001	3-H2420E	0.9375
273	PKG	KT5823	ALEXIS	270-087-C500	L23632/d	1.125
274	PKR	PKR inhibitor	Calbio Chem	527450	D00004125	0.8125
275	Raf	RAF1 kinase inhibitor I	Calbio Chem	553008	D60551	1.0625
276	Raf	ZM 336372	Calbio Chem	692000	D00109577	1.1875
277	ROCK	H-1152	Calbio Chem	555550	D00166729	1.3125
278	ROCK	Y-27632	Calbio Chem	688000	D00162902	1.125
279	Hsp90	radicicol	Enzo	BML-E 1285-0001	9111418	0.8125
280	Src	PP1 analog	Calbio Chem	529579	D00095396	1
281	Syk	Syk inhibitor	Calbio Chem	574711	B74225-2	1
282	TGF-βRI	SB431542	Sigma	S4317-5MG	S4317-5MG	1.0625
283	TGF-βRI	TGF-b RI kinase inhibitor II	Calbio Chem	616452	D00112363	1.3125
284	Tpl2	Tpl2 kinase inhibitor	SCB	SC-204351	A2315	0.9375
285	TrKA	TrkA inhibitor	Calbio Chem	648450	D00079300	1
286	VEGFR	VEGFR receptor tyrosine kinase inhibitor II	Calbio Chem	676481	D00006338	1.125
287	VEGFR	VEGF recptor 2 kinase inhibitor I	Calbio Chem	6767480	D00101694	1.0625
288	VEGFR	SU1498	Calbio Chem	506-97801	D00052310	1.1875
289	blank	none (DMSO)				0.863636
290	Bcr-Abl	nilotinib	Selleck	S1033	S103303	1.18182
291	Multi-kinases	sorafenib	Selleck	S1040	S104002	1.27273
292	mTOR	temsirolimus	Selleck	S1044	S104404	1.13636
293	EGFR/Her2	lapatinib	Selleck	S1028	S102802	0.545455
294	Bcr-Abl/Kit	imatinib mesylate	Selleck	S1026	S102604	0.727273
295	Multi-kinases	sunitinib malate	Selleck	S1042	S104201	####
296	EGFR	gefitinib	Tocris	3000	1B/108705	0.681818
297	HDAC	vorinostat	CAY	10009929	0420763-28	0.454545
298	EGFR	erlotinib	Selleck	S1023	S102302	0.818182
299	Proteasome	bortezomib	Selleck	S1013	S101305	0.5
300	Bcr-Abl/Src	dasatinib	Selleck	S1021	S102105	1.04545
301	mTOR	everolimus	Selleck	S1120	S112004	1.04545
302	Multi-kinases	pazopanib	Selleck	S1035	S103501	0.818182
303	Rho/SRF	CCG-1423	CAY	10010350	186115-18	1.09091
304	PIM	PIM1/2 Kinase Inhibitor V	CBC	526523	D00096038	0.818182
305	PIM	PIM1 Inhibitor II	CBC	526520	D00107474	0.863636
306	Hedgehog	AY 9944	SANTA CRUZ	SC-202965	K0210	0.681818
307	Hedgehog	cyclopamine	Wako	038-19311	PDL4634	1.18182
308	Hedgehog	Jervine	Toront	J211000	2-RCD-117-4	1.5
309	STAT3	WP1066	CBC	573097	D00093501	0.954545
310	STAT3	5,15-DPP	CBC	573109	D00104773	0.409091
311	Wnt	IWP-2	Tocris	3533	1A/107350	0.818182
312	Wnt	IWR-1-endo	Tocris	3532	1A/108498	0.818182
313	Wnt	FH535	CBC	219330	D00099141	1.09091
314	Notch	DAPT	Wako	041-30983	CDN0254	0.863636
315	tankyrase-selective PARP	XAV939	Wako	241-00851	STH4974	0.909091
316	pan-PARP	PJ-34	Tocris	3255	1A	0.818182
317	PARP-1/2-selective	Olaparib	Selleck	S1060	S106009	0.818182
318	antipsychotic drug	chlorpromazine hydrochloride	Wako	033-10581	STN0088	0.727273
319	depression treatment	desipramine hydrochloride	Wako	044-23121	EPP5063	0.727273
320	golgi inhibitor	brefeldin A	Wako	022-15991	STH4543	0.363636
321	stress inducer	anisomycin	Wako	017-16861	PEN0129	####
322	thalidomide family	thalidomide	Wako	200-15131	WKL1955	0.818182
323	thalidomide family	lenalidomide	Selleck	S1029	S102901	0.818182
324	retinoids	tretinoin	Wako	186-01114	STF1643	0.818182
325	retinoids	tamibarotene	Wako	017-16621	PEH5998	0.772727
326	DNA alkylation	temozolomide	LKT	T1849	2597060	0.818182
327	EML4-ALK	crizotinib	Selleck	S1068	S106802	1
328	mTOR	Torkinib	Wako	165-24441	STJ3219	0.863636
329	lipase	orlistat	CAY	10005426	0430642-18	0.954545
330	AR	MDV3100	Toronto	M199800	8-SCC-188-1	0.863636
331	caspase activator	PAC-1	Enzo(Alexis)	ALX-430-146-M010	L19082	0.863636
332	blc-2	ABT-737	ADQ	A10255-5	5 Nov 2012	0.818182
333	G9a	UNC0638	CAY	10734	0437322-29	0.454545
334	G9a	BIX01294	FCS	10-1335	Z104097	0.636364
335	LSD1	S2101 (LSD1 inhibitor II)	CALBIO	489477	D00120304	0.772727
336	PRMT1	AMI-1	KOM	AG-CR1-0038-M005	A00014	0.818182
337	p300	C646	FCS	10-1306	Z104138	0.863636
338	SIRT1	SIRT1 inhibitor III	FCS	10-1083	Z101209	0.909091
339	SIRT1/2	Tenovin-6	CAY	13086	0447834-8	0.818182
340	HDAC8	PCI-34051	CAY	10444	0440063-2	0.954545
341	BRD4 bromodomain	(+)-JQ1	CAY	11187	0451708-3	0.954545
342	Telomerase	TMPyP4	PCR	TMP-1363	WC04-63	0.681818
343	PARP	BSI-201 (Iniparib)	CAY	11304	0435796-3	1
344	PARP	ABT-888 (Veliparib)	Selleck	S1004	S100409	1
345	PARP	AG014699 (Rucaparib)	CAY	11570	0444540-12	1
346	PARP	MK-4827 (Niraparib)	ADQ	A11026-5	5 Nov 2012	0.954545
347	Aurora	ENMD-2076	ADQ	A10352-5	5 Nov 2012	0.818182
348	Aurora	MLN8237	ADQ	A10004-5	5 Nov 2012	1
349	Survivin	YM155	ABO	A-1061	#1	####
350	PDK1	OSU-03012	ADQ	A10681-5	5 Nov 2012	1
351	IGF-IR	OSI-906	ABO	A-1058	#2	0.909091
352	c-Met	PF-04217903	SYK	SYN-1060	YSHL-151-108	0.954545
353	DNMT	Decitabine	Selleck	S1200	S120003	0.863636
354	Multi-kinases	Vandetanib	Selleck	S1046	S104601	0.909091
355	Multi-kinases	Axitinib	SIGMA	PZ0193-5mg	091M4705V	0.954545
356	BRAF	Vemurafenib	Toronto	V118500	16-GHZ-123-1	0.909091
357	JAK	Ruxolitinib	SYK	SYN-1120	YSHL-151-075	1.95455
358	Hedgehog	Vismodegib	LCL	V-4050	VSM-104	1
359	GLI1	Gant61	CAY	13841	0427684-24	1
360	FGFR	PD173074	CAY	13032	0427593-30	0.727273
361	ALK	A83-01	Wako	018-22521	WEN2158	0.954545
362	GSK-3	BIO	CAY	13123	0412623-52	####
363	GSK-3	TWS119	Wako	206-17671	PDL4598	0.727273
364	GSK-3	CT99021	CAY	13122	0453677-14	0.545455
365	TGFb-R	LY2157299	AXN	Axon1491	Bathc1	0.954545
366	TGFb-R	SD208	AXN	Axon1387	Batch2	0.954545
367	ALK	LDN193189	SRD	LDN02	SLP1205	0.818182
368	ROCK	Thiazovivin	SRD	Thia-01	ST123	0.954545

## Sheet: ranking
Supplemental information
Results of drug screening : High toxicity or autofluorescence drugs are shaded.
No.	Category	Compaund	Ratio of RED/GREEN
241	GSK	indirubin-3'-monoxime	0.1875
249	Jak	JAK3 Inhibitor VI	0.3125
270	PKC	Bisindolymaleimide I, HCl	0.3125
195	AKT	Akt Inhibitor IV	0.318182
79	PKC	Bisindolymaleimide I, HCl	0.333333
320	golgi inhibitor	brefeldin A	0.363636
310	STAT3	5,15-DPP	0.409091
108	V-ATPase	Bafilomycin A1	0.44
128	Na/K/Mg ATPase	Sanguinarine	0.44
297	HDAC	vorinostat	0.454545
333	G9a	UNC0638	0.454545
88	proteasome	MG-132	0.466667
299	Proteasome	bortezomib	0.5
293	EGFR/Her2	lapatinib	0.545455
364	GSK-3	CT99021	0.545455
3	antitumor (aminopeptidase B)	Bestatin	0.580645
45	HDAC	Scriptaid	0.6
89	proteasome	Lactacystin	0.6
189	telomerase	b-Rubromycin	0.608696
11	antitumor (DNA)	Daunorubicin, HCl	0.612903
230	eEF2	TX-1918	0.636364
334	G9a	BIX01294	0.636364
114	calpain, cathepsin B, L	ALLN	0.64
46	HDAC	Trichostatin A	0.65
122	Cdc25	NSC95397	0.68
296	EGFR	gefitinib	0.681818
306	Hedgehog	AY 9944	0.681818
342	Telomerase	TMPyP4	0.681818
2	antitumor (thymidylate synthetase)	5-FU	0.709677
294	Bcr-Abl/Kit	imatinib mesylate	0.727273
318	antipsychotic drug	chlorpromazine hydrochloride	0.727273
319	depression treatment	desipramine hydrochloride	0.727273
360	FGFR	PD173074	0.727273
363	GSK-3	TWS119	0.727273
78	PKA	H-89, HCl	0.733333
257	MEK	MEK inhibitor I	0.75
325	retinoids	tamibarotene	0.772727
335	LSD1	S2101 (LSD1 inhibitor II)	0.772727
86	PP2B/cyclophilin	Cyclosporin A	0.8
268	PKA	H-89	0.8125
274	PKR	PKR inhibitor	0.8125
279	Hsp90	radicicol	0.8125
298	EGFR	erlotinib	0.818182
302	Multi-kinases	pazopanib	0.818182
304	PIM	PIM1/2 Kinase Inhibitor V	0.818182
311	Wnt	IWP-2	0.818182
312	Wnt	IWR-1-endo	0.818182
316	pan-PARP	PJ-34	0.818182
317	PARP-1/2-selective	Olaparib	0.818182
322	thalidomide family	thalidomide	0.818182
323	thalidomide family	lenalidomide	0.818182
324	retinoids	tretinoin	0.818182
326	DNA alkylation	temozolomide	0.818182
332	blc-2	ABT-737	0.818182
336	PRMT1	AMI-1	0.818182
339	SIRT1/2	Tenovin-6	0.818182
347	Aurora	ENMD-2076	0.818182
367	ALK	LDN193189	0.818182
107	F1-ATPase	Oligomycin	0.84
198	AMPK	compound C	0.863636
220	Chk	isogranulatimide	0.863636
289	blank	none (DMSO)	0.863636
305	PIM	PIM1 Inhibitor II	0.863636
314	Notch	DAPT	0.863636
328	mTOR	Torkinib	0.863636
330	AR	MDV3100	0.863636
331	caspase activator	PAC-1	0.863636
337	p300	C646	0.863636
353	DNMT	Decitabine	0.863636
50	HSP90	Radicicol	0.866667
51	HSP90	17-AAG	0.866667
84	PP2A	Cantharidin	0.866667
153	DAG acyltransferase (DGAT)	Xanthohumol	0.869565
170	Mdm2	MDM2 inhibitor	0.869565
177	O6-methylguanine-DNA methyltransferase (MGMT)	Benzylguanine	0.869565
18	actin filament	Cytochalasin D	0.870968
237	Fms	cFMS Receptor Tyrosine Kinase Inhibitor	0.875
251	JNK	JNK inhibitor VIII	0.875
262	PDGFR	AG1296	0.875
266	PI3K	LY-294002	0.875
102	aromatase	Formestane	0.88
113	calpain	E-64d	0.88
118	CCR2	RS 102895	0.88
126	Na ionophore	Monensin	0.88
130	K channel	Dequalinium	0.88
28	CDKs	Olomoucine	0.9
23	CAMKII	KN93	0.903226
315	tankyrase-selective PARP	XAV939	0.909091
338	SIRT1	SIRT1 inhibitor III	0.909091
351	IGF-IR	OSI-906	0.909091
354	Multi-kinases	Vandetanib	0.909091
356	BRAF	Vemurafenib	0.909091
156	glycosylation	Tunicamycin	0.913043
136	Ca channel, MDR	Verapamil	0.92
71	PC-PLC	D609	0.933333
85	PP2A	Cytostatin	0.933333
242	HER2	AG825	0.9375
244	IGF-IR	AGL 2263	0.9375
250	JNK	SP600125	0.9375
254	MAPK	ERK inhibitor II	0.9375
255	MEK	PD98059	0.9375
256	MEK	U-0126	0.9375
259	MLCK	ML-7	0.9375
267	PI3K	Wortmannin	0.9375
271	PKC	Go7874	0.9375
272	PKG	Rp-8-CPT-cGMPS	0.9375
284	Tpl2	Tpl2 kinase inhibitor	0.9375
216	CDK	NU6102	0.954545
236	Flt-3	Flt-3 Inhibitor	0.954545
309	STAT3	WP1066	0.954545
329	lipase	orlistat	0.954545
340	HDAC8	PCI-34051	0.954545
341	BRD4 bromodomain	(+)-JQ1	0.954545
346	PARP	MK-4827 (Niraparib)	0.954545
352	c-Met	PF-04217903	0.954545
355	Multi-kinases	Axitinib	0.954545
361	ALK	A83-01	0.954545
365	TGFb-R	LY2157299	0.954545
366	TGFb-R	SD208	0.954545
368	ROCK	Thiazovivin	0.954545
144	Cl channel	DIDS	0.956522
148	mitochondrial complex III	Antimycin A1	0.956522
173	mitochondrial permeability transition pore (MPTP)	Decylubiquinone	0.956522
180	PKG	Rp-8-CPT-cGMPS	0.956522
192	sphingosine N-acyltransferase	Fumonisin B1	0.956522
103	progesterone receptor	Mifepristone	0.96
105	aminopeptidase A	Amastatin	0.96
109	Bcl-2	HA 14-1	0.96
4	antitumor (DNA)	Bleomycin sulfate	0.967742
5	antitumor (DNA)	Cisplatin	0.967742
10	antitumor (AR)	Flutamide	0.967742
1	blank	none (DMSO)	1
13	antitumor (ER)	Tamoxifen, citrate	1
19	adenylcyclase	2',5'-dideoxyadenosine	1
22	Bcr-Abl	AG957	1
24	caspase	Z-VAD-FMK	1
29	CKII	TBB	1
31	COX-1	Valeryl salicylate	1
39	farnesyltransferase	Manumycin A	1
52	IGF-1R	AG1024	1
53	iNOS	1400W, HCl	1
54	iNOS	AMT, HCl	1
57	JNK	SP600125	1
61	methionine aminopeptidase	Fumagillin	1
62	MMP	GM 6001	1
64	NOS	Aminoguanidine, HCl	1
76	PI3K	LY294002	1
90	ribonucleotide reductase	Hydroxyurea	1
97	blank	none (DMSO)	1
99	p53 activator	PRIMA-1	1
101	aromatase	Aminoglutethimide	1
106	aminopeptidase M	Actinonin	1
110	Bcl-XL	BH3I-1	1
111	Burton's tyrosine kinase(BTK)	LFM-A13	1
112	Burton's tyrosine kinase(BTK)	Terreic acid	1
115	cathepsin B	CA-074	1
116	cathepsin D	Pepstatin A	1
119	CCR3	SB 328437	1
120	CXCR2	SB 225002	1
124	Na channel	Amiloride	1
143	Cl channel	N-phenylanthranilic acid	1
152	DAG lipase	RHC80267	1
154	fatty acid synthase (FAS)	C75	1
157	glucosidase I, II	Deoxynojirimycin	1
165	kinesin Eg5	Monastrol	1
183	PPAR-g	BADGE	1
184	PPAR-g activator	Troglitazone	1
186	reverse transcriptase	Nalidixic acid	1
190	TGF-b receptor	SB 431542	1
193	blank	none (DMSO)	1
197	AKT	Akt Inhibitor XI	1
204	Bcr-abl	AG957	1
223	CK	Ellagic acid	1
228	DGK	Diacylglycerol kinase inhibitor II	1
229	DNA-PK	IC60211	1
232	EGFR	AG1478	1
234	FGFR	SU4984	1
240	GSK	1-Azakenpaullone	1
261	p38	SB239063	1
264	PDGFR	PDGF receptor tyrosine kinase inhibitor V	1
280	Src	PP1 analog	1
281	Syk	Syk inhibitor	1
285	TrKA	TrkA inhibitor	1
327	EML4-ALK	crizotinib	1
343	PARP	BSI-201 (Iniparib)	1
344	PARP	ABT-888 (Veliparib)	1
345	PARP	AG014699 (Rucaparib)	1
348	Aurora	MLN8237	1
350	PDK1	OSU-03012	1
358	Hedgehog	Vismodegib	1
359	GLI1	Gant61	1
7	antitumor (DNA)	Mitomycin C	1.03226
12	antitumor (DNA)	Doxorubicin, HCl	1.03226
20	AKT	AKT inhibitor	1.03226
100	5α-reductase	Finasteride	1.04
129	K channel	Glibenclamide	1.04
131	K channel opener	Diazoxide	1.04
134	Ca channel	Diltiazem	1.04
137	MDR	PGP-4008	1.04
150	DAG kinase	R59022	1.04348
151	DAG kinase	Dioctanoylglycol	1.04348
158	a-mannosidase	Swainsonine	1.04348
166	lipoxygenase	Nordihydroguaiaretic acid (NDGA)	1.04348
167	12, 15-lipoxygenase	ETYA	1.04348
171	monoamine oxidase	Phenelzine	1.04348
175	MPTP opener	Lonidamine	1.04348
176	myosin light chain kinase	ML-7	1.04348
178	ornithine decarboxylase (ODC)	DFMO	1.04348
179	PKG	KT 5823	1.04348
182	PPAR-a activator	Clofibrate	1.04348
185	reverse transcriptase	AZT	1.04348
191	spermidine/spermine N1-acetyltransferase (SSAT) activator	N1,N12-Diethylspermine (BESpm)	1.04348
200	ATM	ATM kinase inhibitor	1.04545
202	Aurora	Aurora kinase inhibitor II	1.04545
206	BTK	Terreic acid	1.04545
209	CAMKII	Lavendustin C	1.04545
212	CDK	Olomoucine	1.04545
218	CDK	NSC625987	1.04545
224	CK	TBB	1.04545
233	EGFR	AG490	1.04545
300	Bcr-Abl/Src	dasatinib	1.04545
301	mTOR	everolimus	1.04545
30	COX-1	Sulindac sulfide	1.05
32	COX-2	NS-398	1.05
33	COX	Sodium salicylate	1.05
34	cyclicphosphodiesterase	Theophylline	1.05
40	farnesyltransferase	FTI-276	1.05
41	Flk-1	SU1498	1.05
243	IGF-IR	AG1024	1.0625
252	Lck	Damnacanthal	1.0625
253	Lck	PP2	1.0625
260	p38	SB202190	1.0625
269	PKA	4-cyano-3-methylisoquinoline	1.0625
275	Raf	RAF1 kinase inhibitor I	1.0625
282	TGF-βRI	SB431542	1.0625
287	VEGFR	VEGF recptor 2 kinase inhibitor I	1.0625
21	AKT	NL-71-101	1.06452
55	Jak-2	AG490	1.06667
59	MEK	PD 98059	1.06667
60	MEK	U0126	1.06667
63	NF-kB	N-Acetyl-L-cysteine	1.06667
65	NOS	L-NMMA	1.06667
69	PARP	NU1025	1.06667
72	PDE	IBMX	1.06667
74	PDE (cGMP)	Zaprinast	1.06667
75	PDGFR	AG1296	1.06667
77	PI3K	Wortmannin	1.06667
83	PLA2	OBAA	1.06667
87	PP2B/FKBP	FK-506	1.06667
93	Src, Fyn, Lck	PP1 (analog)	1.06667
95	tubulin depolymerization	Nocodazole	1.06667
96	tyr phosphatase (PTP)	Dephostatin	1.06667
98	p53	Pifithrin-a (cyclic)	1.08
104	acetyl-CoA carboxylase (ACC)	TOFA	1.08
117	cathepsin G	Z-GLF-CMK	1.08
121	CXCR4	AMD3100 octahydrochloride	1.08
125	Na channel	Lidocaine	1.08
135	Ca channel	Nifedipine	1.08
146	Chk 1, 2	Debromohymenialdisine (DBH)	1.08696
147	mitochondrial complex I	Rotenone	1.08696
161	HAT	Anacardic acid	1.08696
168	12-lipoxygenase	Baicalein	1.08696
188	telomerase	MST-312	1.08696
205	BTK	LFM-A13	1.09091
222	Chk	Chk2 inhibitor II	1.09091
226	CK	D4476	1.09091
231	EGFR	BPIQ-Ⅱ	1.09091
303	Rho/SRF	CCG-1423	1.09091
313	Wnt	FH535	1.09091
38	EGFR, topoII	Genistein	1.1
42	geranylgeranyltransferase I	GGTI-286	1.1
43	GR	Dexamethasone	1.1
47	HER2 (erbB2/neu), EGFR	AG825	1.1
49	HMG-CoA reductase	Lovastatin	1.1
138	BCRP	Fumitremorgin C	1.12
247	IRAK	IRAK-1/4 inhibitor	1.125
265	PDGFR	PDGF receptor tyrosine kinase inhibitor IV	1.125
273	PKG	KT5823	1.125
278	ROCK	Y-27632	1.125
286	VEGFR	VEGFR receptor tyrosine kinase inhibitor II	1.125
160	guanylate cyclase	ODQ	1.13043
172	monoamine oxdase B	Deprenyl	1.13043
181	PPAR-a	MK 886	1.13043
187	RNA polymerase	a-Amanitin	1.13043
70	PARP-1	Benzamide	1.13333
73	PDE (cAMP)	Ro-20-1724	1.13333
91	ROCK	HA1077	1.13333
292	mTOR	temsirolimus	1.13636
26	CDK2	Purvalanol A	1.15
36	DNA polymerase	Aphidicolin	1.15
37	EGFR	AG1478	1.15
142	Ca-ATPase	t-Butylhydroquinone (BHQ)	1.16
17	antitumor (topo II)	Etoposide (VP-16)	1.16129
155	FAS	Cerulenin	1.17391
163	HIF-1a hydroxylase	Dimethyloxalylglycine	1.17391
169	Mdm2	Nutlin-3	1.17391
174	MPTP	Ro 5-4864	1.17391
203	Aurora	Aurora kinase inhibitor III	1.18182
207	CAMKII	KN-93	1.18182
221	Chk	Chk2 inhibitor	1.18182
227	Clk	TG003	1.18182
235	FGFR	SU5402	1.18182
290	Bcr-Abl	nilotinib	1.18182
307	Hedgehog	cyclopamine	1.18182
276	Raf	ZM 336372	1.1875
288	VEGFR	SU1498	1.1875
9	antitumor (tubulin)	Paclitaxel	1.19355
14	antitumor (RNA)	Actinomycin D	1.19355
44	GSK-3	GSK-3 inhibitor II	1.2
66	p38 (MAPK)	PD169316	1.2
67	p38 (MAPK)	SB 203580	1.2
68	p70 S6K	Rapamycin	1.2
80	PKC, PKA	H-7	1.2
92	ROCK	Y27632	1.2
15	antitumor (topo I)	Camptothecin	1.22581
225	CK	DMAT	1.22727
132	K ionophore	Valinomycin	1.24
16	antitumor (topo I/II)	Aclarubicin	1.25806
58	lck (p56), TYK	Damnacanthal	1.26667
291	Multi-kinases	sorafenib	1.27273
133	K ionophore	Nigericin	1.28
6	antitumor (DHFR)	Methotrexate	1.29032
8	antitumor (tubulin)	Vinblastine sulfate	1.29032
246	IKK	IKK-2 inhibitor VI	1.3125
248	Jak	JAK Inhibitor I	1.3125
277	ROCK	H-1152	1.3125
283	TGF-βRI	TGF-b RI kinase inhibitor II	1.3125
35	DNA methyltransferase	Azacytidine	1.35
25	CDC2	Kenpaullone	1.4
141	Ca-ATPase	Thapsigargin	1.4
199	ATM	ATM/ATR kinase inhibitor	1.40909
215	CDK	Cdk2/9 inhibitor	1.40909
27	CDK4	3-ATA	1.45
56	Jak-2	Cucurbitacin I	1.46667
308	Hedgehog	Jervine	1.5
82	PLA2	cPLA2inhibitor	1.53333
208	CAMKII	KN-62	1.54545
127	Na/K ATPase	Ouabain	1.56
149	CRM1	Leptomycin B*	1.6087
214	CDK	Cdk1/2 inhibitor III	1.68182
245	IKK	BMS-345541	1.75
139	Ca ionophore	A23187	1.76
48	protein synthesis	Cycloheximide	1.8
196	AKT	Akt Inhibitor VIII, Isozyme-Selective, Akti-1/2	1.86364
357	JAK	Ruxolitinib	1.95455
210	CDK	Kenpaullone	2
81	PKC, PKA, PKG, MLCK	Staurosporine	2.06667
145	Chk 1	SB 218078	2.08696
201	Aurora	Aurora kinase/cdk inhibitor	2.09091
217	CDK	Cdk4 inhibitor	2.09091
211	CDK	purvalanol A	2.13636
219	Chk	SB218078	2.18182
238	Fyn	SU6656	2.5
263	PDGFR	SU11652	3.125
213	CDK	Alsterpaullone, 2-cyanoethyl	3.18182
94	Src, Fyn, Lck	PP-H	####
123	Cdc25A	SC-αασ9	####
140	Ca ionophore	Ionomycin	####
159	guanylate cyclase	LY 83583	####
162	HIF	Chetomin	####
164	kinesin Eg5	HR22C16	####
194	AK	ABT-702	####
239	GSK	GSK-3 inhibitor IX	####
258	Met	SU11274	####
295	Multi-kinases	sunitinib malate	####
321	stress inducer	anisomycin	####
349	Survivin	YM155	####
362	GSK-3	BIO	####
